# Supplementary material for: Scissor-like Au4Cu2 Cluster with Phosphorescent Mechanochromism and Thermochromism
Source: Molecules. 2023 Apr 5;28(7):3247. doi: 10.3390/molecules28073247 (PMC10096801; doi:10.3390/molecules28073247)
Supplement: Supplementary file 1 [file molecules-28-03247-s001.zip]

Archive with 1 entries (1 files):
- molecules-2293768-supplementary.pdf
